# Supplementary material for: Assessing Respiratory Motion Stability of Novel 18F-Fluorodeoxyglucose Positron Emission Tomography-Derived Morphological Features
Source: Diagnostics (Basel). 2026 Mar 26;16(7):994. doi: 10.3390/diagnostics16070994 (PMC13073649; doi:10.3390/diagnostics16070994)
Supplement: Supplementary file 1 [file diagnostics-16-00994-s001.zip]

Archive with 1 entries (1 files):
- diagnostics-4210208-supplementary.pdf
